# Supplementary material for: Extracellular Glycolytic Activities in Root Endophytic Serendipitaceae and Their Regulation by Plant Sugars
Source: Microorganisms. 2022 Jan 29;10(2):320. doi: 10.3390/microorganisms10020320 (PMC8878002; doi:10.3390/microorganisms10020320)
Supplement: Supplementary file 1 [file microorganisms-10-00320-s001.zip]

Archive with 1 entries (1 files):
- microorganisms-1545195-supplementary.pdf
